# Supplementary material for: Genome-wide analysis of the GLP gene family and overexpression of GLP1-5–1 to promote lignin accumulation during early somatic embryo development in Dimocarpus longan
Source: BMC Genomics. 2023 Mar 21;24:138. doi: 10.1186/s12864-023-09201-y (PMC10029309; doi:10.1186/s12864-023-09201-y)
Supplement: Supplementary file 1 — Addiional file 1: Table 1. qRT- PCR primer sequence. Table 2. Gene cloning and subcellular localization primer sequences. Table 3. Expression of DlGLP in different tissues of ‘SJM’ Longan. Table 4. Expression of DlGLP genes in early somatic embryogenesis of longan. Expression of DlGLP genes in EC under 2,4-D treatment. Table 5. Expression of DlGLP genes in EC under temperature and SL treatment. [file 12864_2023_9201_MOESM1_ESM.xlsx]

## Sheet: Table1
Table 1. qRT- PCR primer sequence
Second Generation Genetic ID	Third Generation Genetic ID	Gene name	Sequences (5'to3')	Use
Dlo_014586.1	Dlo004157	DlGLP5-7-4	CTTTGGCTTCCTCATTTGC	PCR Real-time quantitative PCR
			ATTCTGGCTGCTCAAACC
Dlo_014567.1	Dlo004175	DlGLP5-8-3	GCTACAGCAAACGACTTCTTC
			GTTGTCCCACCAGAACTTG
Dlo_014583.1	Dlo004162	DlGLP5-7-5	GCTACTTCATTGGCATCTGC
			GGGTGTTGTTGAGTTGGTTT
Dlo_010246.1	Dlo005984	DlGLP5-1-1	TGTTGTTCACGGTGGCTT
			TCAAGACATTATCGGGCAC
Dlo_014582.1	Dlo004163	DlGLP5-7-1	GCTACTTCATTGGCATCTGC
			TTGATGGGTGGCTTGGAT
Dlo_012402.1	Dlo032152	DlGLP1-5-1	GATTTCTTCATCAGGCTCTCC
			ACGGCTCCAGGTAAGTGACT
Dlo_014585.1	Dlo004158	DlGLP5-7-2	GCTACTTCATTGGCATCTGC
			AGGATTCTGGCTGCTCAA
Dlo_014581.1	Dlo004164	DlGLP5-8-2	TTTGGCTTCCTCACTTGC
			TTCACCACTTTCTCGTCCA

## Sheet: Table2
Table 2. Gene cloning and subcellular localization primer sequences.
Second generation gene ID	Primer Name	Gene name	Overall length	Temperature	Sequences (5'to3')	Use
Dlo_014581.1	Dlo004164	DlGLP5-8-2	675	48℃	ATGAAAAGTATTAAGTTTCTTG	Full length validation
				49.7℃	ATTGTTGTCCCACCAG
Dlo_012402.1	Dlo032152	DlGLP1-5-1	666	50.5℃	ATGATTTCTTCATCAGGC
				52.2℃	AGAACCAAGCTTGGACTT
Dlo_014581.1	Dlo004164-1302	DlGLP5-8-2	675	60.2℃	catgccATGAAAAGTATTAAGTTTCTTGTAGCTTTTG	pCAMBIA1302-35S-GFP Vector construction
				61.2℃	ggactagtATTGTTGTCCCACCAGAACTTG
Dlo_012402.1	Dlo032152-1302	DlGLP1-5-1	666	64℃	catgccATGATTTCTTCATCAGGCTCTCCC
				63.9℃	ggactagtAGAACCAAGCTTGGACTTGATGG
Dlo_012402.1	Dlo032152-1302	DlGLP1-5-1	666	60.9℃	gagctcggtacccggggatccATGATTTCTTCATCAGGCTCTCCC	pCAMBIA1301-35S-GUS Vector construction
				61.6℃	cttgcatgcctgcaggtcgacTCAAGAACCAAGCTTGGACTTGA

## Sheet: Table3
Expression of DlGLP in different tissues of ‘SJM’ Longan
	Flower	Flowerbud	Leaf	Pericarp	Pulp	Root	Seed	Stem	Young_fruit
DlGLP3-8-2	0	0	0	0	0.31	14.06	0.21	0.53	1.29
DlGLP5-1-1	44.68	46.8	10.83	55.42	11.51	117.58	8.18	73.55	37.28
DlGLP5-7-2	2.04	2.61	0	6.8	0.16	1580.09	340.93	3.04	16.36
DlGLP5-7-4	0.22	0	0	0.24	0	2.13	0	0	0
DlGLP5-8-5	0.99	1	0	0.97	0	28.64	0	1.65	1.51
DlGLP5-8-4	0.99	1	0	0.97	0	28.64	0	1.65	1.51
DlGLP5-1-2	0.94	0.5	12.77	1.58	3.72	0.29	0.22	9.5	26.4
DlGLP5-8-6	0.43	0.64	0.36	0.24	0.29	21.9	0	0.29	0.98
DlGLP3-8-1	0.65	1.4	0	0.49	0.58	67.31	1.6	1.26	0.97
DlGLP5-8-3	5.24	7.96	7.39	0.83	0	85.43	0	3.02	2.11
DlGLP1-6	0.94	0.5	12.77	1.58	3.72	0.29	0.22	9.5	26.4
DlGLP1-1	0	0	0	0	6.24	0	0	0	0
DlGLP3-9-3	0	0	0	0	0	0.28	0	0.27	0
DlGLP5-11	22.99	11.37	0	18.6	0	31.5	0	16.18	35.54
DlGLP3-8-4	0.29	0	0	0	0.61	0	0	1.75	0.13
DlGLP5-7-7	73.16	134.9	0	0	0	0	0	0	0
DlGLP5-8-1	6.85	17.45	2.54	8.1	0	352.6	0.29	13.02	12.88
DlGLP1-3	1.33	0.72	0.19	1	0	23.62	1.64	7.23	2.98
DlGLP5-12	10.36	10.4	28.07	11.61	6.02	294.1	10.31	15.59	23.04
DlGLP5-8-7	10.36	10.4	28.07	11.61	6.02	294.1	10.31	15.59	23.04
DlGLP3-7	0	0	0	0	0	0.55	0	0.79	0
DlGLP5-7-1	22.99	11.37	0	18.6	0	31.5	0	16.18	35.54
DlGLP5-7-5	9.67	10.62	0	2.9	0	164.56	0	3.49	8.06
DlGLP5-8-2	6.85	17.45	2.54	8.1	0	352.6	0.29	13.02	12.88
DlGLP1-5-1	27.07	17.81	21.68	52.06	10.83	64.09	16.25	44.68	30.63
DlGLP3-8-3	0.29	0	0	0	0.61	0	0	1.75	0.13
DlGLP1-5-2	0	0	0	0	0	4.55	0	0	0
DlGLP5-8-8	10.36	10.4	28.07	11.61	6.02	294.1	10.31	15.59	23.04
DlGLP3-9-1	11.17	4.56	0.75	9.78	0	526.68	14.59	133.3	95.65
DlWRKY11	309.39	100.06	140.18	115.9	10.39	50.22	28.8	246.32	338.11

## Sheet: Table4
Expression of DlGLP genes in early somatic embryogenesis of longan
Gene ID	EC	ICPEC	GE
DlGLP5-8-7	0.0866667	0.213333	0.686667
DlGLP5-8-8	0.0866667	0.213333	0.686667
DlGLP5-12	0.0866667	0.213333	0.686667
DlGLP5-8-3	1.55	9.96333	16.0067
DlGLP5-8-1	1.77333	6.10333	9.58
DlGLP5-8-2	13.4367	72.36	286.753
DlGLP5-8-6	0.236667	1.30667	1.47
DlGLP5-8-5	0.126667	0.0533333	0.813333
DlGLP5-8-4	0.59	5.39667	6.02667
DlGLP5-7-4	0	0	0.463333
DlGLP5-7-2	12.0933	60.4533	274.217
DlGLP5-11	2.86667	4.13333	10.3767
DlGLP5-7-1	5.77	34.1133	153.567
DlGLP5-7-5	0.986667	3.29	20.9533
DlGLP3-7	0	0.0833333	0
DlGLP5-7-6	0	0	0
DlGLP5-14	0	0	0
DlGLP5-7-3	0	0	0
DlGLP5-7-7	0.0533333	0.1	0
DlGLP3-8-4	0	0	0
DlGLP3-8-6	0.163333	0	0
DlGLP3-8-5	0	0	0
DlGLP3-8-3	0	0	0
DlGLP3-8-2	0.243333	0.133333	0.183333
DlGLP3-8-1	3.89	6.05667	2.36333
DlGLP5-1-2	0.383333	1.04333	0
DlGLP1-6	0.66	0.466667	0.46
DlGLP5-1-1	11.3767	16.63	25.3767
DlGLP3-9-1	0.03	0.176667	0.203333
DlGLP3-9-2	0	0	0
DlGLP3-9-3	0	0	0
DlGLP1-1	0	0	0
DlGLP1-3	0	0	0
DlGLP1-5-1	15.7267	33.5467	204.79
DlGLP1-5-2	0.446667	1.15667	7.73

## Sheet: Table5
Expression of DlGLP genes in EC under 2,4-D treatment
	EC	MS 4h	2,4-D 4h	MS 8h	2,4-D 8h	MS 24h	2,4-D 24h
DlGLP3-8-2	0.0861897	0.111677	0.0190827	0.172451	0.189525	0.0876447	0.166801
DlGLP5-14	0	0	0	0	0	0	0
DlGLP5-1-1	8.32671	11.8686	11.7357	8.99697	16.6472	15.3057	12.6259
DlGLP5-7-2	6.76034	2.98111	4.61147	1.76067	4.09168	4.24661	3.17993
DlGLP5-7-6	0	0	0	0.0210187	0	0	0
DlGLP5-7-4	0	0.442543	0.151164	0.243293	0.528534	0.33955	0.20768
DlGLP5-8-5	0.239801	0.247855	0.692826	0.178074	0.096185	1.06911	1.17348
DlGLP5-8-4	0.286824	0.119324	0.449898	0.0693867	0.155198	0.275444	0.532557
DlGLP5-1-2	0.748144	0.308734	0.243597	0.149864	0.204506	0.403647	0.0872907
DlGLP5-8-6	0.248185	0.233833	0.415709	0.0132	0.111338	0.45649	0.893266
DlGLP3-8-1	2.48334	0.332218	0.388373	0.330115	0.780806	0.556243	0.358888
DlGLP5-8-3	0.685451	1.03524	2.08031	0.427449	0.92685	2.62496	1.71168
DlGLP1-6	0.425994	0	0.0927713	0.034397	0.0224443	0.013939	0.0693243
DlGLP1-1	0	0	0	0	0	0	0
DlGLP3-9-2	0	0	0.0494653	0	0	0	0.0263723
DlGLP3-9-3	0	0	0.139874	0.0533843	0.0166523	0.019904	0.0165387
DlGLP5-11	2.39078	2.22858	3.33045	4.47207	7.27304	6.06415	5.08226
DlGLP3-8-4	0.106936	0.568755	0.408921	0.155455	0.201892	0.162997	0.303407
DlGLP5-7-7	0.0210347	0	0.128415	0	0	0	0.0117287
DlGLP5-8-1	1.59962	2.24214	1.8364	3.88204	4.02635	3.7503	2.91727
DlGLP1-3	0	0	0	0	0	0.0204183	0
DlGLP3-8-6	0.073748	0.342467	0.257759	0.327946	0.0942983	0.044995	0.380011
DlGLP5-7-3	0	0	0	0	0	0	0
DlGLP5-12	0	0	0	0	0	0	0
DlGLP5-8-7	0	0	0.0229333	0	0	0.048771	0.077946
DlGLP3-7	0	0.08371	0.149204	0.033499	0.109939	0.0601127	0.112778
DlGLP5-7-1	5.48662	3.75844	6.39916	3.46994	4.24219	5.59206	4.48428
DlGLP5-7-5	0.395303	0.147085	0.174409	0.0324877	0.141807	0.217435	0.588704
DlGLP5-8-2	10.6417	2.969	10.6142	3.65444	2.35333	7.66396	5.86898
DlGLP1-5-1	11.1708	92.7585	104.456	37.1954	65.9283	77.0285	90.2314
DlGLP3-8-5	0	0.027222	0.0419753	0.066017	0.0185533	0.003689	0.026448
DlGLP3-8-3	0	0.0117983	0.0192237	0	0.0804267	0.00336033	0.0588143
DlGLP1-5-2	0.350451	0.753106	1.07655	1.22488	1.2592	3.66339	2.1748
DlGLP5-8-8	0.136683	0	0.0320693	0	0.0191577	0.00566367	0.037258
DlGLP3-9-1	0.0619377	0.0680947	0.0437263	0.0229273	0.101927	0.235391	0.115608

## Sheet: Table6
Expression of DlGLP genes in EC under temperature and SL treatment
	15C°	25C°	35C°	CK-4h	SL-4h
DlGLP3-8-2	0.116667	0.256667	1.02333	0.114902	0.078966
DlGLP5-14	NA	NA	NA	0.00957433	0.022371
DlGLP5-1-1	8.84667	8.84667	14.43	23.3877	23.2291
DlGLP5-7-2	5.05667	5.69333	24.5467	2.83392	2.66129
DlGLP5-7-6	NA	NA	NA	0	0.0120447
DlGLP5-7-4	0	0	0.0266667	0.00906367	0.121777
DlGLP5-8-5	0.44	0.216667	0.166667	2.50575	0.729723
DlGLP5-8-4	0.03	0.0133333	0.166667	1.61884	0.627673
DlGLP5-1-2	0.213333	0.5	3.27667	0.143229	0.456854
DlGLP5-8-6	0.15	0.0633333	0.0666667	2.17453	0.54879
DlGLP3-8-1	1.26333	1.60333	3.54333	0.349968	0.27954
DlGLP5-8-3	0.76	0.42	0.106667	4.28483	1.8196
DlGLP1-6	0.183333	0.493333	3.44	0.158168	0.056939
DlGLP1-1	NA	NA	NA	0	0
DlGLP3-9-2	NA	NA	NA	0.0124107	0
DlGLP3-9-3	0.03	0	0	0.064676	0.009259
DlGLP5-11	3.76333	7.79333	44.0533	6.01825	5.15223
DlGLP3-8-4	0	0.0566667	0.113333	0.615281	0.853041
DlGLP5-7-7	NA	NA	NA	0.0622143	0.0200137
DlGLP5-8-1	1.55	2.82333	5.19667	7.3561	6.28869
DlGLP1-3	0.0266667	0.0266667	0	0	0.0101613
DlGLP3-8-6	0.03	0.0133333	0.06	0.34687	0.182662
DlGLP5-7-3	NA	NA	NA	0	0
DlGLP5-12	0.0166667	0.00666667	0	0.0422917	0
DlGLP5-8-7	0.0166667	0.00666667	0	0.00869733	0.0239467
DlGLP3-7	0	0	0.116667	0.00646	0.0120673
DlGLP5-7-1	3.86667	3.76667	32.7033	4.34703	3.28179
DlGLP5-7-5	0.24	0.45	1.07333	0.284134	0.362296
DlGLP5-8-2	5.15333	2.08	5.29	8.81507	4.04666
DlGLP1-5-1	3.22	0	0	388.251	333.052
DlGLP3-8-5	0.03	0.0133333	0	0.130417	0.124181
DlGLP3-8-3	0	0.03	0	0.02393	0.0732937
DlGLP1-5-2	0.546667	0.216667	0.19	8.91608	6.55521
DlGLP5-8-8	0.0166667	0.00666667	0	0.0915997	0.0483077
DlGLP3-9-1	0.0866667	0.216667	0.166667	0.177919	0.15293
